# Supplementary material for: Asymmetrical effects of real exchange rate on the money demand in Saudi Arabia: A non-linear ARDL approach
Source: PLoS One. 2018 Nov 28;13(11):e0207598. doi: 10.1371/journal.pone.0207598 (PMC6261579; doi:10.1371/journal.pone.0207598)
Supplement: S1 File — (XLSX) [file pone.0207598.s001.xlsx]

## Sheet: Sheet1
	Milion Riayal	Base 2010	Base 2010	In Unit of Riyals	1 US Dollar = Units of SAR
Years	M3	CPI of KSA	CPI of USA	GDP	Nominal ER
1968	2923.4	21.6766	15.9521	18844999700	4.5
1969	3137.2	22.4344	16.8159	20185999400	4.5
1970	3518.2	22.4742	17.8072	24198000000	4.5
1971	4481.1	23.48	18.5651	32237000000	4.48683
1972	6217.8	24.4969	19.1788	40056000000	4.14475
1973	8731.2	28.5423	20.3717	5.5404e+10	3.70659
1974	14059.8	34.6609	22.6198	1.61216e+11	3.55
1975	24452.6	46.6453	24.6854	164530000000	3.51761
1976	37334.8	61.3659	26.1016	2.2594e+11	3.53
1977	53617.1	68.361	27.7947	261521000000	3.52506
1978	61379.9	67.2784	29.9203	272871000000	3.39956
1979	74788.5	68.0061	33.2911	375938000000	3.36084
1980	94380.2	70.8415	37.7885	547381000000	3.32674
1981	119445	72.8243	41.6866	623367000000	3.38251
1982	134398	73.5679	44.2548	525334000000	3.42817
1983	143948	73.7087	45.6764	446288000000	3.45476
1984	148896	72.5596	47.6484	421558000000	3.52381
1985	150240	70.3401	49.3452	376318000000	3.62214
1986	163736	68.0869	50.2624	322020000000	3.70625
1987	164360	67.0335	52.1427	320931000000	3.75
1988	178418	67.6419	54.2331	330519000000	3.75
1989	180181	68.3404	56.851	3.57065e+11	3.75
1990	188438	69.7599	59.9198	4.40525e+11	3.75
1991	215843	73.151	62.4573	495176140500	3.75
1992	223005	73.0947	64.3491	513394098100	3.75
1993	228423	73.8664	66.2484	4.97965e+11	3.75
1994	236231	74.2833	67.9758	506229949900	3.75
1995	241769	77.8997	69.8828	536819671100	3.75
1996	258323	78.8517	71.9312	594190683300	3.75
1997	272549	78.8968	73.6128	621533522500	3.75
1998	283256	78.6151	74.7554	550408117800	3.75
1999	305445	77.5555	76.3911	606438600000	3.75
2000	318989	76.683	78.9707	710680973300	3.75
2001	339983	75.8298	81.2026	690515511500	3.75
2002	390209	76.0043	82.4905	711022200900	3.75
2003	417107	76.4503	84.3631	809278707200	3.75
2004	495668	76.7023	86.6217	970283000000	3.75
2005	553348	77.2388	89.5605	1230771000000	3.75
2006	660268	78.9437	92.4497	1411491000000	3.75
2007	789755	82.2346	95.087	1.55883e+12	3.75
2008	929125	90.3502	98.7375	1949238000000	3.75
2009	1.02894e+06	94.9279	98.3864	1609117000000	3.75
2010	1.08037e+06	100	100	1980777000000	3.75
2011	1.22356e+06	105.824	103.157	2517145650400	3.75
2012	1.39375e+06	108.878	105.292	2759905662600	3.75
2013	1.54515e+06	112.695	106.834	2799926727800	3.75
2014	1.72936e+06	115.705	108.567	2.83631e+12	3.75
2015	1.7733e+06	118.232	108.696	2444090000000	3.75
2016	1.78735e+06	122.398	110.067	2424143927100	3.75
